# Supplementary material for: Combined metabolic engineering of precursor and co-factor supply to increase α-santalene production by Saccharomyces cerevisiae
Source: Microb Cell Fact. 2012 Aug 31;11:117. doi: 10.1186/1475-2859-11-117 (PMC3527295; doi:10.1186/1475-2859-11-117)
Supplement: Additional file 3 — Primers used in this study. Restriction sites are indicated in bold face, overlapping nucleotides are underlined, and the modified codon is indicated in italic. [file 1475-2859-11-117-S3.xls]

## Sheet: Sheet1
Additional file 3 – Primers used in this study
Restriction sites are indicated in bold face, overlapping nucleotides are underlined, and the modified residue is indicated in italic.
No.	name	Sequence (5’ to 3’)
1	ERG20 up	GTTGTTGGATCCATGGCTTCAGAAAAAGAAATTA
2	ERG20 down	GTTGTTGCTAGCCTATTTGCTTCTCTTGTAAACTTT
3	AD1 up	GTTGTTCGCCGGCGCACCGGAGCTTGGATATGAT
4	AD1 down	GTTGTTTCCGGATTCGCGGGCTGTTACTTATC
5	GDH2 up	GTTGTTGCGGCCGCATGCTTTTTGATAACAAAAATCGCG
6	GDH2 down	GTTGTTTTAATTAATCAAGCACTTGCCTCCGCTTC
7	AD2 up	GTTGTTCCTAGGGGACCAACTATCATCCGCTAA
8	AD2 down	GTTGTTGGCGCGCCCGTGATAAACGATCGCCATA
9	URA3 up	GTTGTTGGCCGGCCAATTCGGCTTCATGGCAAT
10	URA3 down	GTTGTTGGCCGGCCCACTATAGGGCGAATTGGGTAC
11	½URA3 up	GTTGTTCCTAGGAATTCGGCTTCATGGCAAT
12	½URA3 int down	GTTGTTGGCGCGCCGAGCAATGAACCCAATAACGA
13	tHMG1 up	GTTGTTGGATCCAAAACAATGGCTGCAGACCAATTGGTG
14	tHMG1 down	GTTGTTGCTAGCTTAGGATTTAATGCAGGTGACG
15	UPC up	GTTGTTGCGGCCGCATGAGCGAAGTCGGTATACAGAATCACA
16	UPC2-1 down	GTTGTTTTAATTAATCATAACGAAAAATCAGAG
		AAATTTGTTGTTGTCATCGATGGTAATCCGCC
		ACCGAGGAAATCTAGCATCATATGC
		ATATCACCACCTCC
17	AD4 up	GTTGTTTCCGGATGCGTGTAGCTAGCTCTTG
18	AD4 down	GTTGTTCGCCGGCGCCTTGCGTTTCAGCTTCC
19	½URA3 2int up	GTTGTTGGCGCGCCCTTGACGTTCGTTCGACTGATG
20	½URA3 2down	GTTGTTCCTAGGCACTATAGGGCGAATTGGGTAC
21	GAP AD3fw	AGGTTTTGGGACGCTCGAAGATCC
		GGACCAACTATCATCCGCTAA
22	GAP AD3rev	GATTCATTAATGCAGCTGGATAAA
		CGTGATAAACGATCGCCATA
23	GDH1-up-fw	TTCTTATCGCAGAACCAATG
24	GDH1-up-rev	CAGCGTACGAAGCTTCAG
		GAGTAGAGTCTTCCAAAGAGGAG
25	GDH1-dw-fw	GTGATATCAGATCCACTAG
		AAGTCAACTAAGGACGGTAAG
26	GDH1-dw-rev	TCATCAATAAGCCTGGTGC
27	GDH1-check-up
28	GDH1-check-dw
29	KanMX-1-fw	CTGAAGCTTCGTACGCTG
30	KanMX-2-fw	TTCCAACATGGATGCTGAT
31	KanMX-1-rev	TCACCATGAGTGACGACTGA
32	KanMX-2-rev	CTAGTGGATCTGATATCAC
33	19-check-fw	TTGTCGTCGGGGATTAGAAG
34	19-check-rv	TCAAACGAATGCTTTGGAAAC
35	tADH1	GCAACCTGACCTACAGGAAAGA
36	pPGK1-rv	GGGGTGGTTTAGTTTAGTAGAA
37	DirRepKan-fw	AATTCGGCTTCATGGCAATTCCCGGGGATCGTGATTC
		TGGGTAGAAGATCGGTCTGCATTGGATGGTGGTA
		CGTACGCTGCAGGTCGACAA
38	DirRepKan-rev	TATAGGGCGAATTGGGTACCGGGCCCGTGTCACCATG
		AACGACAATTCTTAAGCAAATCACGTGATATAGAT
		CCGCATAGGCCACTAGTGGAT
39	DirRepKan-fw2	CTAGGAATTCGGCTTCATGGCAATTCCCGGGGATCGTG
		ATTCTGGGTAGAAGATCGGTCTGCATTGGATGGTGG
		CGTACGCTGCAGGTCGACAA
40	DirRepKan-rev2	CTAGGCACTATAGGGCGAATTGGGTACCGGGCCCGTGT
		CACCATGAACGACAATTCTTAAGCAAATCACGTGAT
		CCGCATAGGCCACTAGTGGAT
